# Supplementary material for: Impaired Differentiation of Highly Proliferative ICOS+-Tregs Is Involved in the Transition from Low to High Disease Activity in Systemic Lupus Erythematosus (SLE) Patients
Source: Int J Mol Sci. 2021 Aug 31;22(17):9501. doi: 10.3390/ijms22179501 (PMC8430608; doi:10.3390/ijms22179501)
Supplement: Supplementary file 1 [file ijms-22-09501-s001.zip]

Archive with 1 entries (1 files):
- ijms-1254433-supplementary.pdf
